# Supplementary material for: Pathogen detection by targeted next-generation sequencing test in adult hematological malignancies patients with suspected infections
Source: Front Med (Lausanne). 2024 Sep 24;11:1443596. doi: 10.3389/fmed.2024.1443596 (PMC11458473; doi:10.3389/fmed.2024.1443596)
Supplement: Supplementary file 2 [file Table_2.XLSX]

## Sheet: Sheet1
Supplementary Table S1. 207 pathogens targeted by tNGS.
Pathogen types	Genus	species	abbreviation
Gram-positive bacterium	Streptococcus	Streptococcus pneumoniae	S. pneumoniae
Gram-positive bacterium	Streptococcus	Streptococcus pyogenes	S. pyogenes
Gram-positive bacterium	Streptococcus	Streptococcus agalactiae	S. agalactiae
Gram-positive bacterium	Streptococcus	Streptococcus intermedius	S. intermedius
Gram-positive bacterium	Streptococcus	Streptococcus mitis	S. mitis
Gram-positive bacterium	Streptococcus	Streptococcus dysgalactiae	S. dysgalactiae
Gram-positive bacterium	Streptococcus	Streptococcus anginosus	S. anginosus
Gram-positive bacterium	Streptococcus	Streptococcus equi	S. equi
Gram-positive bacterium	Streptococcus	Streptococcus suis	S. suis
Gram-positive bacterium	Peptostreptococcus	Peptostreptococcus anaerobius	P. anaerobius
Gram-positive bacterium	Streptococcus	Streptococcus viridans	S. viridans
Gram-positive bacterium	Streptococcus	Streptococcus mutans	S. mutans
Gram-positive bacterium	Streptococcus	Streptococcus salivarius	S. salivarius
Gram-positive bacterium	Streptococcus	Streptococcus infantarius	S. infantarius
Gram-positive bacterium	Staphylococcus	Staphylococcus aureus	S. aureus
Gram-positive bacterium	Staphylococcus	Staphylococcus epidermidis	S. epidermidis
Gram-positive bacterium	Staphylococcus	Staphylococcus haemolyticus	S. haemolyticus
Gram-positive bacterium	Staphylococcus	Staphylococcus hominis	S. hominis
Gram-positive bacterium	Staphylococcus	Staphylococcus lugdunensis	S. lugdunensis
Gram-positive bacterium	Staphylococcus	Staphylococcus capitis	S. capitis
Gram-positive bacterium	Enterococcus	Enterococcus faecium	E. faecium
Gram-positive bacterium	Enterococcus	Enterococcus faecalis	E. faecalis
Gram-positive bacterium	Enterococcus	Enterococcus gallinarum	E. gallinarum
Gram-positive bacterium	Enterococcus	Enterococcus avium	E. avium
Gram-positive bacterium	Bacillus	Bacillus anthracis	B. anthracis
Gram-positive bacterium	Bacillus	Bacillus cereus	B. cereus
Gram-positive bacterium	Clostridium	Clostridium perfringens	C. perfringens
Gram-positive bacterium	Clostridium	Clostridium septicum	C. septicum
Gram-positive bacterium	Clostridium	Clostridium tetani	C. tetani
Gram-positive bacterium	Corynebacterium	Corynebacterium diphtheriae	C. diphtheriae
Gram-positive bacterium	Corynebacterium	Corynebacterium striatum	C. striatum
Gram-positive bacterium	Lactobacillus	Lactobacillus inert	L. inert
Gram-positive bacterium	Nocardia	Nocardia spp.	Nocardia spp.
Gram-positive bacterium	Nocardia	Nocardia abscessus	N. abscessus
Gram-positive bacterium	Nocardia	Nocardia asteroides	N. asteroides
Gram-positive bacterium	Nocardia	Nocardia brasiliensis	N. brasiliensis
Gram-positive bacterium	Nocardia	Nocardia cyriacigeorgica	N. cyriacigeorgica
Gram-positive bacterium	Nocardia	Nocardia farcinica	N. farcinica
Gram-positive bacterium	Nocardia	Nocardia otitidiscaviarum	N. otitidiscaviarum
Gram-positive bacterium	Tropheryma	Tropheryma whipplei	T. whipplei
Gram-positive bacterium	Actinomyces	Actinomyces graevenitzii	A. graevenitzii
Gram-positive bacterium	Listeria	Listeria monocytogenes	L. monocytogenes
Gram-positive bacterium	Corynebacterium	Corynebacterium pseudotuberculosis	C. pseudotuberculosis
Gram-positive bacterium	Mycobacterium	Mycobacterium tuberculosis complex	M. tuberculosis complex
Gram-positive bacterium	Mycobacterium	Mycobacterium avium	M. avium
Gram-positive bacterium	Mycobacterium	Mycobacterium intracellulare	M. intracellulare
Gram-positive bacterium	Mycobacterium	Mycobacterium abscessus	M. abscessus
Gram-positive bacterium	Mycobacterium	Mycobacterium chelonae	M. chelonae
Gram-positive bacterium	Mycobacterium	Mycobacterium kansasii	M. kansasii
Gram-positive bacterium	Mycobacterium	Mycobacterium ranae	M. ranae
Gram-positive bacterium	Mycobacterium	Mycobacterium fortuitum	M. fortuitum
Gram-negative bacterium	Pseudomonas	Pseudomonas aeruginosa	P. aeruginosa
Gram-negative bacterium	Pseudomonas	Pseudomonas alcaligenes	P. alcaligenes
Gram-negative bacterium	Acinetobacter	Acinetobacter baumannii	A. baumannii
Gram-negative bacterium	Klebsiella	Klebsiella pneumoniae	K. pneumoniae
Gram-negative bacterium	Klebsiella	Klebsiella oxytoca	K. oxytoca
Gram-negative bacterium	Klebsiella	Klebsiella aerogenes	K. aerogenes
Gram-negative bacterium	Escherichia	Escherichia coli	E. coli
Gram-negative bacterium	Haemophilus	Haemophilus influenzae	H. influenzae
Gram-negative bacterium	Haemophilus	Haemophilus parainfluenzae	H. parainfluenzae
Gram-negative bacterium	Moraxella	Moraxella catarrhalis	M. catarrhalis
Gram-negative bacterium	Enterobacter	Enterobacter cloacae complex	E. cloacae complex
Gram-negative bacterium	Stenotrophomonas	Stenotrophomonas maltophilia	S. maltophilia
Gram-negative bacterium	Burkholderia	Burkholderia spp.	Burkholderia spp.
Gram-negative bacterium	Burkholderia	Burkholderia vietnamiensis	B. vietnamiensis
Gram-negative bacterium	Burkholderia	Burkholderia cepacia	B. cepacia
Gram-negative bacterium	Burkholderia	Burkholderia multivorans	B. multivorans
Gram-negative bacterium	Legionella	Legionella pneumophila	L. pneumophila
Gram-negative bacterium	Bordetella	Bordetella pertussis	B. pertussis
Gram-negative bacterium	Brucella	Brucella spp.	Brucella spp.
Gram-negative bacterium	Achromobacter	Achromobacter xylosoxidans	A. xylosoxidans
Gram-negative bacterium	Bacteroides	Bacteroides fragilis	B. fragilis
Gram-negative bacterium	Campylobacter	Campylobacter coli	C. coli
Gram-negative bacterium	Chryseobacterium	Chryseobacterium indologenes	C. indologenes
Gram-negative bacterium	Citrobacter	Citrobacter koseri	C. koseri
Gram-negative bacterium	Clostridium	Clostridium sordellii	C. sordellii
Gram-negative bacterium	Clostridium	Clostridium novyi	C. novyi
Gram-negative bacterium	Fusobacterium	Fusobacterium nucleatum	F. nucleatum
Gram-negative bacterium	Aggregatibacter	Aggregatibacter actinomycetemcomitans	A. actinomycetemcomitans
Gram-negative bacterium	Morganella	Morganella morganii	M. morganii
Gram-negative bacterium	Elizabethkingia	Elizabethkingia meningoseptica	E. meningoseptica
Gram-negative bacterium	Neisseria	Neisseria meningitidis	N. meningitidis
Gram-negative bacterium	Neisseria	Neisseria gonorrhoeae	N. gonorrhoeae
Gram-negative bacterium	Pasteurella	Pasteurella multocida	P. multocida
Gram-negative bacterium	Proteus	Proteus mirabilis	P. mirabilis
Gram-negative bacterium	Proteus	Proteus vulgaris	P. vulgaris
Gram-negative bacterium	Salmonella	Salmonella paratyphi	S. paratyphi
Gram-negative bacterium	Salmonella	Salmonella typhi	S. typhi
Gram-negative bacterium	Serratia	Serratia marcescens	S. marcescens
Gram-negative bacterium	Prevotella	Prevotella intermedia	P. intermedia
Gram-negative bacterium	Kingella	Kingella kingae	K. kingae
Gram-negative bacterium	Vibrio	Vibrio vulnificus	V. vulnificus
Gram-negative bacterium	Capnocytophaga	Capnocytophaga canimorsus	C. canimorsus
Atypical pathogen	Mycoplasma	Mycoplasma pneumoniae	M. pneumoniae
Atypical pathogen	Chlamydia	Chlamydia pneumoniae	C. pneumoniae
Atypical pathogen	Chlamydia	Chlamydia psittaci	C. psittaci
Atypical pathogen	Chlamydia	Chlamydia trachomatis	C. trachomatis
Atypical pathogen	Ureaplasma	Ureaplasma urealyticum	U. urealyticum
Atypical pathogen	Ureaplasma	Ureaplasma parvum	U. parvum
Atypical pathogen	Mycoplasma	Mycoplasma hominis	M. hominis
Atypical pathogen	Treponema	Treponema pallidum	T. pallidum
Atypical pathogen	Borrelia	Borrelia burgdorferi	B. burgdorferi
Atypical pathogen	Leptospira	Leptospira interrogans	L. interrogans
Atypical pathogen	Coxiella	Coxiella burnetii	C. burnetii
Atypical pathogen	Rickettsia	Rickettsia prowazekii	R. prowazekii
Atypical pathogen	Rickettsia	Rickettsia rickettsii	R. rickettsii
Atypical pathogen	Rickettsia	Rickettsia felis	R. felis
Atypical pathogen	Orientia	Orientia tsutsugamushi	O. tsutsugamushi
Atypical pathogen	Bartonella	Bartonella henselae	B. henselae
DNA virus	Human herpesvirus	Human herpesvirus 1	HHV-1
DNA virus	Human herpesvirus	Human herpesvirus 2	HHV-2
DNA virus	Varicella-zoster virus	Varicella-zoster virus (Human herpesvirus 3)	VZV (HHV-3)
DNA virus	Epstein-Barr virus	Epstein-Barr virus (Human herpesvirus 4)	EBV (HHV-4)
DNA virus	Cytomegalovirus	Cytomegalovirus (Human herpesvirus 5)	CMV (HHV-5)
DNA virus	Human herpesvirus	Human herpesvirus 6	HHV-6
DNA virus	Human herpesvirus	Human herpesvirus 7	HHV-7
DNA virus	Human herpesvirus	Human herpesvirus 8	HHV-8
DNA virus	Polyomavirus	Human polyomavirus 1 / Polyomavirus BK	BKV
DNA virus	Polyomavirus	Human polyomavirus 2 / Polyomavirus JC	JCV
DNA virus	Polyomavirus	Human polyomavirus 3 / Polyomavirus KI	KIV
DNA virus	Polyomavirus	Human polyomavirus 4 / Polyomavirus WU	WUV
DNA virus	Erythroparvovirus	Erythroparvovirus B19	B19V
DNA virus	Bocaparvovirus	Bocaparvovirus bocavirus	HBoV
DNA virus	Mastadenovirus	Mastadenovirus adenovirus	HAdV
DNA virus	Mastadenovirus	Mastadenovirus adenovirus B	HAdV-B
DNA virus	Varicellovirus	Varicellovirus suid herpesvirus 1	SHV-1
RNA virus	Alphacoronavirus	Human coronavirus 229E	HCoV-229E
RNA virus	Alphacoronavirus	Human coronavirus NL63	HCoV-NL63
RNA virus	Betacoronavirus	Human coronavirus OC43	HCoV-OC43
RNA virus	Betacoronavirus	Severe acute respiratory syndrome coronavirus 2	SARS-CoV-2
RNA virus	Betacoronavirus	Middle East respiratory syndrome coronavirus	MERS-CoV
RNA virus	Influenza A virus	Influenza A virus (H1N1)	IAV H1N1
RNA virus	Influenza A virus	Influenza A virus (H3N2)	IAV H3N2
RNA virus	Influenza B virus	Influenza B virus (Victoria lineage)	IBV Victoria
RNA virus	Influenza B virus	Influenza B virus (Yamagata lineage)	IBV Yamagata
RNA virus	Influenza C virus	Influenza C virus	ICV
RNA virus	Respirovirus	Human parainfluenza virus 1	HPIV-1
RNA virus	Respirovirus	Human parainfluenza virus 2	HPIV-2
RNA virus	Respirovirus	Human parainfluenza virus 3	HPIV-3
RNA virus	Rubulavirus	Human parainfluenza virus 4	HPIV-4
RNA virus	Influenza A virus	Highly pathogenic avian influenza virus (H5N1)	HPAI H5N1
RNA virus	Influenza A virus	Highly pathogenic avian influenza virus (H7N9)	HPAI H7N9
RNA virus	Enterovirus	Human rhinovirus A	HRV-A
RNA virus	Enterovirus	Human rhinovirus B	HRV-B
RNA virus	Enterovirus	Human rhinovirus C	HRV-C
RNA virus	Metapneumovirus	Human metapneumovirus	HMPV
RNA virus	Orthopneumovirus	Respiratory syncytial virus	RSV
RNA virus	Betacoronavirus	Human coronavirus HKU1	HCoV-HKU1
RNA virus	Parechovirus	Human parechovirus 1	HPeV-1
RNA virus	Parechovirus	Human parechovirus 3	HPeV-3
RNA virus	Enterovirus	Enterovirus	EV
RNA virus	Enterovirus	Coxsackievirus A	CVA
RNA virus	Enterovirus	Coxsackievirus B	CVB
RNA virus	Enterovirus	Echovirus	ECHO
RNA virus	Enterovirus	Enterovirus D68	EV-D68
RNA virus	Enterovirus	Enterovirus B69	EV-B69
RNA virus	Enterovirus	Enterovirus D70	EV-D70
RNA virus	Enterovirus	Enterovirus A71	EV-A71
RNA virus	Enterovirus	Poliovirus	PV
RNA virus	Norovirus	Norovirus	NoV
RNA virus	Rotavirus	Rotavirus A	RVA
RNA virus	Orthohantavirus	Hantavirus	HTNV
RNA virus	Bunyavirus	Severe fever with thrombocytopenia syndrome virus	SFTSV
RNA virus	Lentivirus	Human immunodeficiency virus	HIV
RNA virus	Rubulavirus	Mumps virus	MuV
RNA virus	Alphavirus	Chikungunya virus	CHIKV
RNA virus	Flavivirus	Dengue virus	DENV
RNA virus	Flavivirus	Japanese encephalitis virus	JEV
RNA virus	Lyssavirus	Rabies virus	RABV
Fungi	Candida	Candida albicans	C. albicans
Fungi	Candida	Candida tropicalis	C. tropicalis
Fungi	Candida	Candida glabrata	C. glabrata
Fungi	Candida	Candida parapsilosis	C. parapsilosis
Fungi	Candida	Candida krusei	C. krusei
Fungi	Candida	Candida lusitaniae	C. lusitaniae
Fungi	Aspergillus	Aspergillus fumigatus	A. fumigatus
Fungi	Aspergillus	Aspergillus flavus	A. flavus
Fungi	Aspergillus	Aspergillus niger	A. niger
Fungi	Aspergillus	Aspergillus terreus	A. terreus
Fungi	Cryptococcus	Cryptococcus neoformans	C. neoformans
Fungi	Cryptococcus	Cryptococcus gattii	C. gattii
Fungi	Cryptococcus	Cryptococcus laurentii	C. laurentii
Fungi	Pneumocystis	Pneumocystis jirovecii	P. jirovecii
Fungi	Rhizomucor	Rhizomucor pusillus	R. pusillus
Fungi	Rhizopus	Rhizopus microsporus	R. microsporus
Fungi	Mucor	Mucor racemosus	M. racemosus
Fungi	Talaromyces	Talaromyces marneffei	T. marneffei
Fungi	Scedosporium	Scedosporium apiospermum	S. apiospermum
Fungi	Trichosporon	Trichosporon asahii	T. asahii
Fungi	Fusarium	Fusarium spp.	Fusarium spp.
Fungi	Histoplasma	Histoplasma capsulatum	H. capsulatum
parasitic	Plasmodium	Plasmodium falciparum	P. falciparum
parasitic	Plasmodium	Plasmodium malariae	P. malariae
parasitic	Plasmodium	Plasmodium ovale	P. ovale
parasitic	Plasmodium	Plasmodium vivax	P. vivax
parasitic	Angiostrongylus	Angiostrongylus cantonensis	A. cantonensis
parasitic	Strongyloides	Strongyloides stercoralis	S. stercoralis
parasitic	Toxoplasma	Toxoplasma gondii	T. gondii
parasitic	Entamoeba	Entamoeba histolytica	E. histolytica
parasitic	Leishmania	Leishmania spp.	Leishmania spp.
parasitic	Babesia	Babesia microti	B. microti
parasitic	Clonorchis	Clonorchis sinensis	C. sinensis
parasitic	Paragonimus	Paragonimus westermani	P. westermani
parasitic	Echinococcus	Echinococcus granulosus	E. granulosus
parasitic	Spirometra	Spirometra mansoni	S. mansoni
parasitic	Taenia	Taenia asiatica	T. asiatica
parasitic	Taenia	Taenia solium	T. solium
