# Supplementary material for: Pathogen detection by targeted next-generation sequencing test in adult hematological malignancies patients with suspected infections
Source: Front Med (Lausanne). 2024 Sep 24;11:1443596. doi: 10.3389/fmed.2024.1443596 (PMC11458473; doi:10.3389/fmed.2024.1443596)
Supplement: Supplementary file 3 [file Table_3.XLSX]

## Sheet: Sheet1
Supplementary Table S2.22 Samples from transplantation patients
Patient ID	Age, year	Gender	Basic disease	Sample	Time from transplant to sampling, day	Relapse
P001	50	Male	Lymphoma	Sputum	603	Yes
P002	23	Male	Leukemia	Peripheral blood	108	Yes
P003	23	Male	Leukemia	Peripheral blood	132	Yes
P004	23	Male	Leukemia	Peripheral blood	63	Yes
P016	36	Female	Leukemia	Peripheral blood	0	Yes
P017	36	Female	Leukemia	Peripheral blood	54	Yes
P018	13	Male	Leukemia	Sputum	345	Yes
P019	13	Male	Leukemia	Sputum	506	Yes
P039	36	Female	Lymphoma	Peripheral blood	5	No
P045	33	Male	Lymphoma	Peripheral blood	8	No
P048	45	Male	Multiple myeloma	Peripheral blood	21	No
P049	45	Male	Multiple myeloma	Sputum	0	No
P089	49	Male	Leukemia	Peripheral blood	4	No
P104	58	Female	Leukemia	Peripheral blood	5808	No
P108	57	Male	Multiple myeloma	Peripheral blood	5	No
P110	33	Female	Leukemia	Peripheral blood	547	No
P111	33	Female	Leukemia	Sputum	547	No
P122	52	Male	Lymphoma	Peripheral blood	6	No
P133	34	Male	Lymphoma	Peripheral blood	1	No
P134	34	Male	Lymphoma	Peripheral blood	11	No
P154	20	Male	Leukemia	Peripheral blood	15	No
P164	31	Female	Myelodysplastic syndromes	Peripheral blood	7	No
