# Supplementary material for: Pathogen detection by targeted next-generation sequencing test in adult hematological malignancies patients with suspected infections
Source: Front Med (Lausanne). 2024 Sep 24;11:1443596. doi: 10.3389/fmed.2024.1443596 (PMC11458473; doi:10.3389/fmed.2024.1443596)
Supplement: Supplementary file 4 [file Table_4.XLSX]

## Sheet: Sheet1
Supplementary Table S3. Pathogens identified by tNGS and CMTs.
Patient ID	Age, year	Gender	Basic disease	Sample	Antibiotic exposure	Change antimicrobial regimen	Clinical Diagnosis	Pathogens identified by tNGS (normalized read)				Pathogens identified by CMTs
								Bacteria（G+/G-）	Vieuses（DNA/RNA）	Fungi	Atypical pathogens
P001	50	Male	Lymphoma	Sputum	Yes	Yes	Infection	Streptococcus pneumoniae (G+, 127)	Severe acute respiratory syndrome coronavirus 2 (20)	Candida albicans (1031)、Candida glabrata (837)、Candida tropicalis (12)
P002	23	Male	Leukemia	Peripheral blood	Yes	No	Infection		Human polyomavirus 1(16340)、Human betaherpesvirus 5(CMV, 140)、Human betaherpesvirus 6 (40)			Human polyomavirus 1
P003	23	Male	Leukemia	Peripheral blood	Yes	No	Infection		Human polyomavirus 1 (6023)、Human betaherpesvirus 5(CMV, 1119)
P004	23	Male	Leukemia	Peripheral blood	Yes	No	Infection		Human polyomavirus 1 (210)、Epstein-Barr virus (196)、Human betaherpesvirus 5 (CMV, 84)			Human polyomavirus 1, CMV
P005	65	Male	Leukemia	Peripheral blood	Yes	No	Non-infection
P006	66	Female	Leukemia	Peripheral blood	Yes	No	Non-infection
P007	21	Female	Lymphoma	Peripheral blood	Yes	No	Infection					Epstein-Barr virus
P008	21	Female	Lymphoma	Peripheral blood	Yes	No	Infection					Epstein-Barr virus
P009	21	Female	Lymphoma	Sputum	Yes	No	Infection		Human Rhinovirus (55546),Epstein-Barr virus (25963),Human betaherpesvirus 5(CMV, 618),Human alphaherpesvirus 1 (288)	Pneumocystis jirovecii (13)
P010	21	Female	Lymphoma	Peripheral blood	Yes	No	Infection		Human betaherpesvirus 5(CMV, 1468)
P011	21	Female	Lymphoma	Peripheral blood	Yes	No	Infection		Human betaherpesvirus 7 (215),Human betaherpesvirus 5(CMV, 16)			Epstein-Barr virus, CMV
P012	21	Female	Lymphoma	Sputum	Yes	No	Infection	Pseudomonas aeruginosa (G-, 19788)	Epstein-Barr virus (52106)			Epstein-Barr virus, CMV
P013	49	Female	Multiple myeloma	Sputum	Yes	No	Infection		Human alphaherpesvirus 1 (31747)			Severe Acute Respiratory Syndrome Coronavirus 2 (SARS-CoV-2)
P014	70	Female	Lymphoma	Peripheral blood	Yes	No	Infection		Human betaherpesvirus 6 (180)、Human polyomavirus 2 (135)、Human betaherpesvirus 5 (CMV, 45)	Candida krusei (180)		Candida
P015	55	Female	Leukemia	Sputum	Yes	No	Infection	Moraxella catarrhali (G-, 608)
P016	36	Female	Leukemia	Peripheral blood	Yes	No	Infection	Escherichia coli (G-, 200)
P017	36	Female	Leukemia	Peripheral blood	Yes	No	Infection		Epstein-Barr virus (52735)、Human betaherpesvirus 5(CMV, 18886)			Epstein-Barr virus, CMV
P018	23	Male	Leukemia	Sputum	Yes	No	Infection		Influenza A virus(H1N1) (39)
P019	23	Male	Leukemia	Sputum	Yes	Yes	Infection	Acinetobacter baumannii (G-, 34247)
P020	66	Female	Multiple myeloma	Sputum	Yes	No	Infection		Human parainfluenza virus 3 (45360)、Severe acute respiratory syndrome coronavirus 2 (10)
P021	74	Female	Multiple myeloma	Sputum	Yes	Yes	Infection			Aspergillus fumigatus (20),Pneumocystis jirovecii (3)
P022	74	Female	Multiple myeloma	Peripheral blood	Yes	Yes	Infection	Haemophilus influenzae (G-,35)	Epstein-Barr virus (2)
P023	46	Female	Lymphoma	Sputum	Yes	Yes	Infection	Acinetobacter baumannii (G-, 339), Klebsiella pneumoniae (G-, 55), Stenotrophomonas maltophilia (G-, 28)	Severe acute respiratory syndrome coronavirus 2 (548)	Candida albicans (77)
P024	46	Female	Lymphoma	Peripheral blood	Yes	Yes	Infection	Pseudomonas aeruginosa(G-, 93)	Human alphaherpesvirus 1 (25)
P025	55	Male	Leukemia	Peripheral blood	Yes	Yes	Infection
P026	55	Male	Leukemia	Peripheral blood	Yes	Yes	Infection
P027	55	Male	Leukemia	Peripheral blood	Yes	No	Infection
P028	55	Male	Leukemia	Peripheral blood	Yes	No	Infection			Candida tropicalis
P029	62	Male	Multiple myeloma	Peripheral blood	Yes	No	Non-infection		Epstein-Barr virus (228)
P030	21	Male	Leukemia	Peripheral blood	Yes	Yes	Infection
P031	21	Male	Leukemia	Sputum	Yes	Yes	Infection	Enterococcus faecium(G+, 3390)		Candida albicans (80032)
P032	21	Male	Leukemia	Peripheral blood	Yes	No	Infection
P033	52	Male	Myelodysplastic syndromes	Sputum	Yes	No	Non-infection		Epstein-Barr virus (35253)
P034	52	Male	Myelodysplastic syndromes	Peripheral blood	Yes	No	Non-infection		Epstein-Barr virus (64)	Candida tropicalis (101)
P035	49	Male	Leukemia	Peripheral blood	Yes	No	Non-infection		Epstein-Barr virus (63)
P036	49	Male	Leukemia	Peripheral blood	Yes	Yes	Non-infection
P037	66	Male	Lymphoma	Peripheral blood	Yes	No	Non-infection		Human betaherpesvirus 5(CMV, 150)
P038	47	Female	Leukemia	Sputum	Yes	No	Infection		Human parainfluenza virus 3 (4820)
P039	36	Female	Lymphoma	Peripheral blood	Yes	Yes	Infection		Human alphaherpesvirus 3 (80)
P040	81	Male	Leukemia	Peripheral blood	Yes	Yes	Non-infection		Human betaherpesvirus 5(CMV, 2)
P041	50	Female	Leukemia	Peripheral blood	Yes	Yes	Infection	Escherichia coli (G-, 3175)			Mycoplasma hominis (150)	Klebsiella pneumoniae
P042	50	Female	Leukemia	Sputum	Yes	Yes	Infection		Human alphaherpesvirus 1 (846), Human parainfluenza virus 3 (50499), Severe acute respiratory syndrome coronavirus 2 (117)
P043	83	Male	Leukemia	Peripheral blood	Yes	Yes	Infection
P044	83	Male	Leukemia	Sputum	Yes	Yes	Infection	Staphylococcus aureus (G+, 117)	Influenza A virus(H1N1) (25787)
P045	33	Male	Lymphoma	Peripheral blood	Yes	No	Non-infection
P046	53	Female	Lymphoma	Peripheral blood	Yes	No	Non-infection
P047	68	Female	Leukemia	Sputum	Yes	Yes	Infection	Pseudomonas aeruginosa(G-, 2877), Enterococcus faecium (G+, 1507)
P048	45	Male	Multiple myeloma	Peripheral blood	Yes	Yes	Non-infection
P049	45	Male	Multiple myeloma	Sputum	Yes	Yes	Non-infection		Influenza A virus(H1N1) (35456)、Human betaherpesvirus 7 (2)	Pneumocystis jirovecii (1)
P050	35	Male	Leukemia	Peripheral blood	Yes	Yes	Non-infection
P051	24	Male	Leukemia	Peripheral blood	No	No	Infection	Nocardia cyriacigeorgica (G+, 47)				Severe Acute Respiratory Syndrome Coronavirus 2 (SARS-CoV-2)
P052	63	Male	Leukemia	Peripheral blood	Yes	No	Non-infection
P053	31	Male	Leukemia	Peripheral blood	Yes	Yes	Infection					Influenza A virus(H1N1)
P054	52	Male	Leukemia	Peripheral blood	Yes	No	Non-infection
P055	52	Male	Leukemia	Sputum	Yes	No	Infection	Pseudomonas aeruginosa (G-, 32329)	Human parainfluenza virus 3 (31946)
P056	52	Male	Leukemia	Sputum	Yes	Yes	Infection	Staphylococcus epidermidis (G+, 70811), Pseudomonas aeruginosa (G-, 11255), Enterococcus faecium (G+, 5785)	Human parainfluenza virus 3 (988)
P057	52	Male	Leukemia	Peripheral blood	Yes	Yes	Infection	Pseudomonas aeruginosa (G-, 3925)	Human parainfluenza virus 3 (35)
P058	52	Male	Leukemia	Peripheral blood	Yes	Yes	Infection		Epstein-Barr virus (35)
P059	52	Male	Leukemia	Sputum	Yes	Yes	Infection	Staphylococcus epidermidis (G+, 68824), Pseudomonas aeruginosa (G-, 1756),Achromobacter xylosoxidans (G-, 3925), Stenotrophomonas maltophilia (G-, 1384)
P060	69	Male	Leukemia	Peripheral blood	Yes	No	Non-infection
P061	69	Male	Leukemia	Peripheral blood	Yes	No	Non-infection			Aspergillus niger (12)
P062	23	Female	Leukemia	Peripheral blood	Yes	No	Non-infection
P063	59	Female	Lymphoma	Peripheral blood	Yes	Yes	Infection					Escherichia coli
P064	61	Female	Leukemia	Peripheral blood	Yes	Yes	Non-infection
P065	63	Female	Myelodysplastic syndromes	Peripheral blood	Yes	No	Infection
P066	63	Female	Myelodysplastic syndromes	Sputum	Yes	No	Infection	Haemophilus influenzae (G-, 109396), Mycobacterium kansasii (G+, 159), Klebsiella pneumoniae (G-, 25)	Severe acute respiratory syndrome coronavirus 2(336)	Candida glabrata (4798)
P067	27	Male	Leukemia	Peripheral blood	Yes	No	Non-infection
P068	71	Female	Leukemia	Sputum	Yes	Yes	Infection		Epstein-Barr virus (49)	Candida albicans (28)、Aspergillus fumigatus (2)
P069	56	Female	Leukemia	Peripheral blood	Yes	No	Non-infection
P070	56	Male	Leukemia	Peripheral blood	Yes	Yes	Infection			Candida krusei (258)
P071	72	Female	Leukemia	Sputum	Yes	Yes	Infection	Klebsiella pneumoniae (G-, 41083), Proteus mirabilis (G-, 21173), Escherichia coli (G-, 4641), Enterococcus faecium (G+, 2629)	Human betaherpesvirus 7型,Influenza A virus(H1N1) (25)	Candida glabrata (11)
P072	72	Female	Leukemia	Peripheral blood	Yes	Yes	Infection	Klebsiella pneumoniae (G-, 354)	Epstein-Barr virus (1), Influenza A virus(H1N1) (1)
P073	72	Female	Leukemia	Sputum	Yes	No	Non-infection		Influenza A virus(H1N1) (22317)	Candida albicans (2207), Candida glabrata (217)
P074	72	Female	Leukemia	Peripheral blood	Yes	No	Non-infection			Aspergillus flavus (5)
P075	72	Female	Leukemia	Sputum	Yes	Yes	Infection		Epstein-Barr virus (192), Human coronavirus 229E (48)	Candida glabrata (12)、Candida albicans (24)
P076	59	Male	Leukemia	Peripheral blood	Yes	No	Non-infection
P077	37	Male	Lymphoma	Sputum	Yes	No	Infection	Moraxella catarrhali (G-, 49)
P078	37	Male	Lymphoma	Sputum	No	Yes	Non-infection	Streptococcus pneumoniae (G+, 289), Klebsiella pneumoniaeG-		Aspergillus fumigatus (42)、Aspergillus flavus (22)
P079	36	Female	Multiple myeloma	Peripheral blood	No	Yes	Infection
P080	36	Female	Multiple myeloma	Sputum	No	Yes	Infection	Streptococcus pneumoniae (G+, 151)	Human alphaherpesvirus 1 (21915) ,Severe acute respiratory syndrome coronavirus 2 (5836)
P081	60	Male	Lymphoma	Urine	Yes	No	Infection		Human polyomavirus 1 (21915), Human betaherpesvirus 5(CMV, 35)	Candida tropicalis (35)、Candida krusei (450)
P082	62	Male	Leukemia	Peripheral blood	Yes	Yes	Non-infection
P083	54	Female	Lymphoma	Peripheral blood	Yes	No	Infection		Epstein-Barr virus (367)			Epstein-Barr virus
P084	45	Male	Leukemia	Peripheral blood	Yes	Yes	Infection
P085	45	Male	Leukemia	Peripheral blood	Yes	Yes	Infection					Influenza A virus(H1N1), Mycoplasma pneumoniae
P086	45	Female	Leukemia	Peripheral blood	Yes	No	Infection		Human betaherpesvirus 6 (52)			Staphylococcus aureus
P087	35	Female	Leukemia	Peripheral blood	Yes	No	Non-infection		Human betaherpesvirus 5(CMV, 109)
P088	52	Male	Lymphoma	Peripheral blood	Yes	No	Infection		Epstein-Barr virus (296)	Candida albicans (7)
P089	49	Male	Leukemia	Peripheral blood	Yes	No	Infection		Human polyomavirus 2 (192)
P090	22	Female	Leukemia	Peripheral blood	Yes	Yes	Non-infection	Legionella pneumophila (G-, 112)
P091	64	Male	Multiple myeloma	Peripheral blood	Yes	No	Non-infection
P092	59	Female	Leukemia	Sputum	Yes	Yes	Infection	Pseudomonas aeruginosa (G-, 68)	Human parainfluenza virus 3 (8065)、Severe acute respiratory syndrome coronavirus 2 (1543)	Aspergillus flavus (50)		Pseudomonas aeruginosa
P093	59	Female	Leukemia	Sputum	Yes	No	Infection	Pseudomonas aeruginosa (G-, 94617)	Human alphaherpesvirus 1 (119)
P094	62	Male	Leukemia	Peripheral blood	Yes	No	Non-infection		Epstein-Barr virus (110)
P095	33	Female	Leukemia	Peripheral blood	Yes	No	Non-infection		Human polyomavirus 2 (252)
P096	52	Male	Myelodysplastic syndromes	Peripheral blood	Yes	No	Infection	Klebsiella pneumoniae (G-, 31)				Aeromonas sobria,Clostridium difficile
P097	54	Female	Leukemia	Sputum	Yes	Yes	Infection	Streptococcus pneumoniae (G+, 243)	Human alphaherpesvirus 1 (67097)
P098	54	Female	Leukemia	Peripheral blood	Yes	Yes	Infection
P099	60	Female	Leukemia	Peripheral blood	Yes	Yes	Infection	Listeria monocytogenes (G+, 15)				Listeria monocytogenes
P100	60	Female	Leukemia	Sputum	Yes	No	Non-infection		Human respiratory syncytial virus (9127)、Human rhinovirus C (36)
P101	60	Female	Leukemia	Peripheral blood	Yes	No	Infection
P102	54	Female	Leukemia	Peripheral blood	Yes	No	Non-infection
P103	25	Male	Leukemia	Peripheral blood	Yes	No	Infection					Mycoplasma pneumoniae
P104	58	Female	Leukemia	Peripheral blood	No	No	Non-infection
P105	25	Male	Leukemia	Peripheral blood	No	No	Infection		Human polyomavirus 2 (56)
P106	25	Male	Leukemia	Sputum	No	No	Infection	Klebsiella aerogenes (G-, 315), Staphylococcus aureus (G+, 301), Enterobacter cloacae complex (G-, 189)
P107	33	Male	Lymphoma	Peripheral blood	Yes	No	Infection	Enterococcus faecium (G+, 135)
P108	57	Male	Multiple myeloma	Peripheral blood	Yes	No	Non-infection
P109	59	Female	Leukemia	Peripheral blood	Yes	No	Non-infection	Streptococcus pneumoniae (G+, 17)
P110	33	Female	Leukemia	Peripheral blood	Yes	No	Infection
P111	33	Female	Leukemia	Sputum	Yes	No	Infection	Haemophilus influenzae (G-, 47452),Moraxella catarrhali (G-, 25359)	Human parainfluenza virus 3 (2355)
P112	79	Male	Myelodysplastic syndromes	Peripheral blood	Yes	No	Infection
P113	80	Male	Leukemia	Sputum	Yes	No	Non-infection	Klebsiella aerogenes (G-, 318312)	Human alphaherpesvirus 1 (8738)、Epstein-Barr virus (467)	Candida albicans (2659)
P114	80	Male	Leukemia	Peripheral blood	Yes	No	Infection
P115	80	Male	Leukemia	Sputum	Yes	No	Infection	Klebsiella aerogenes (G-, 135923), Enterococcus faecium (G+, 900)	Epstein-Barr virus (11715), Human betaherpesvirus 7 (189)	Candida tropicalis (36)
P116	55	Female	Leukemia	Peripheral blood	Yes	No	Non-infection		Influenza A virus(H1N1) (2)	Fusarium sp (376)
P117	66	Female	Myelodysplastic syndromes	Peripheral blood	Yes	Yes	Non-infection	Staphylococcus aureus (G+, 21)	Influenza A virus(H1N1) (174)
P118	64	Male	Multiple myeloma	BALF	Yes	Yes	Infection	Haemophilus influenzae (G-, 53108)			Mycoplasma pneumoniae (62)
P119	18	Female	Leukemia	Peripheral blood	Yes	Yes	Infection					Aeromonas hydrophila
P120	40	Female	Lymphoma	Peripheral blood	Yes	No	Infection		Human betaherpesvirus 5(CMV, 128)			Klebsiella pneumoniae, CMV
P121	40	Female	Lymphoma	Peripheral blood	Yes	No	Infection	Klebsiella pneumoniae (G-, 452)	Human betaherpesvirus 5(CMV, 17)
P122	52	Male	Lymphoma	Peripheral blood	Yes	No	Infection					Escherichia coli
P123	34	Female	Leukemia	Sputum	Yes	Yes	Infection	Burkholderia sp. (G-, 19952)	Human rhinovirus (4654)、Epstein-Barr virus (587)、Human alphaherpesvirus 1 (579)	Rhizomucor pusillus (1414)		Acinetobacter johnsonii
P124	34	Female	Leukemia	Peripheral blood	Yes	Yes	Infection					Klebsiella pneumoniae
P125	34	Female	Leukemia	Sputum	Yes	Yes	Infection		Human Rhinovirus (62293),Human alphaherpesvirus 1 (1842),Epstein-Barr virus (25)			Klebsiella pneumoniae, Epstein-Barr virus
P126	66	Female	Leukemia	Peripheral blood	Yes	No	Non-infection		Human bocavirus (21)
P127	53	Male	Leukemia	Peripheral blood	Yes	Yes	Infection		Human polyomavirus 2 (1319)			Severe Acute Respiratory Syndrome Coronavirus 2 (SARS-CoV-2)
P128	59	Female	Lymphoma	Peripheral blood	Yes	No	Non-infection
P129	56	Male	Leukemia	Peripheral blood	Yes	Yes	Infection
P130	56	Male	Leukemia	Peripheral blood	Yes	Yes	Infection
P131	67	Female	Leukemia	Peripheral blood	Yes	Yes	Infection		Human bocavirus (160)
P132	74	Female	Lymphoma	Peripheral blood	Yes	Yes	Infection	Pseudomonas aeruginosa (G-, 4269)	Epstein-Barr virus (5256), Enterovirus D (130)			Pseudomonas aeruginosa
P133	34	Male	Lymphoma	Peripheral blood	Yes	No	Non-infection
P134	34	Male	Lymphoma	Peripheral blood	Yes	Yes	Non-infection
P135	33	Male	Myelodysplastic syndromes	Peripheral blood	Yes	Yes	Infection	Staphylococcus aureus (G+, 2053)
P136	43	Female	Lymphoma	BALF	Yes	Yes	Infection
P137	65	Male	Leukemia	Sputum	Yes	No	Non-infection		Epstein-Barr virus (78547), Human betaherpesvirus 7 (3)
P138	65	Male	Leukemia	Peripheral blood	Yes	No	Non-infection
P139	43	Female	Multiple myeloma	Sputum	Yes	No	Infection	Enterococcus faecium (G+, 126523)	Human betaherpesvirus 7、Epstein-Barr virus (3), Influenza A virus(H1N1)			Burkholderia cepacia, Influenza A virus(H1N1)
P140	43	Female	Multiple myeloma	Sputum	Yes	Yes	Infection	Enterococcus faecalis (G+, 5238)	Epstein-Barr virus (543)
P141	43	Female	Multiple myeloma	Sputum	Yes	Yes	Infection		Influenza A virus(H1N1) (376), Epstein-Barr virus (28), Human betaherpesvirus 7(5)
P142	62	Female	Lymphoma	Peripheral blood	Yes	No	Infection
P143	63	Female	Lymphoma	Peripheral blood	Yes	Yes	Infection
P144	63	Female	Lymphoma	Sputum	No	Yes	Infection		Human Rhinovirus (9482), Epstein-Barr virus (153), Human betaherpesvirus 5(CMV, 44)
P145	63	Female	Lymphoma	Peripheral blood	No	Yes	Infection		Severe acute respiratory syndrome coronavirus 2 (3)
P146	80	Female	Leukemia	Peripheral blood	Yes	No	Non-infection
P147	65	Male	Multiple myeloma	Sputum	Yes	No	Infection
P148	42	Male	Myelodysplastic syndromes	Sputum	Yes	No	Infection	Streptococcus pneumoniae (G+, 59164), Stenotrophomonas maltophilia (G-, 6339)	Severe acute respiratory syndrome coronavirus 2 (3227), Human parainfluenza virus 4 (76)			Staphylococcus aureus, Severe Acute Respiratory Syndrome Coronavirus 2 (SARS-CoV-2)
P149	31	Male	Leukemia	Peripheral blood	Yes	No	Infection	Enterococcus faecalis (G+, 1012)		Candida parapsilosis (46)
P150	36	Male	Leukemia	Peripheral blood	Yes	No	Non-infection
P151	36	Male	Leukemia	Peripheral blood	Yes	Yes	Infection					Pseudomonas aeruginosa
P152	36	Male	Leukemia	Peripheral blood	Yes	Yes	Infection					Pseudomonas aeruginosa
P153	27	Male	Leukemia	Peripheral blood	Yes	Yes	Infection	Salmonella enterica, (G-,1577)	Human betaherpesvirus 6 (61)			Salmonella enterica
P154	20	Male	Leukemia	Peripheral blood	No	No	Non-infection	Klebsiella pneumoniae (G-, 16132), Acinetobacter baumannii (G-,8241)	Severe acute respiratory syndrome coronavirus 2 (1)	Candida tropicalis (2599)
P155	71	Female	Lymphoma	Peripheral blood	Yes	Yes	Non-infection
P156	66	Male	Myelodysplastic syndromes	Peripheral blood	Yes	No	Infection					Staphylococcus aureus, Severe Acute Respiratory Syndrome Coronavirus 2 (SARS-CoV-2)
P157	57	Female	Leukemia	BALF	Yes	Yes	Infection	Klebsiella pneumoniae (G-, 3124)
P158	57	Female	Leukemia	Peripheral blood	Yes	No	Non-infection		Human parainfluenza virus 3 (1462)
P159	22	Female	Leukemia	Sputum	Yes	No	Infection	Haemophilus influenzae (G-,30950)	Human coronavirus 229E (27910)、Severe acute respiratory syndrome coronavirus 2 (1792)			Staphylococcus aureus, Severe Acute Respiratory Syndrome Coronavirus 2 (SARS-CoV-2)
P160	59	Male	Lymphoma	Peripheral blood	No	Yes	Infection
P161	59	Male	Lymphoma	Sputum	No	Yes	Infection	Stenotrophomonas maltophilia (G-, 688),Klebsiella pneumoniae (G-, 72)	Severe acute respiratory syndrome coronavirus 2 (5407),Human betaherpesvirus 5(CMV,198)		Mycoplasma pneumoniae (4051)
P162	75	Male	Lymphoma	Peripheral blood	Yes	Yes	Infection
P163	75	Male	Lymphoma	Sputum	Yes	Yes	Infection	Staphylococcus haemolyticus (G+, 36420), Enterococcus faecium (G+, 12650), Klebsiella oxytoca (G-, 70), Acinetobacter baumannii (G-, 1570)	Human alphaherpesvirus 1 (640)	Candida albicans (10730)
P164	31	Female	Myelodysplastic syndromes	Peripheral blood	Yes	No	Non-infection		Human polyomavirus 3 (3)
P165	34	Male	Lymphoma	Sputum	Yes	No	Infection	Klebsiella pneumoniae (G-, 1726)				Klebsiella pneumoniae
P166	23	Female	Leukemia	Peripheral blood	Yes	Yes	Non-infection
P167	23	Female	Leukemia	Peripheral blood	Yes	Yes	Non-infection	Pseudomonas aeruginosa (G-, 1189)
P168	23	Female	Leukemia	Peripheral blood	Yes	No	Non-infection
P169	54	Female	Leukemia	Sputum	Yes	Yes	Infection		Epstein-Barr virus (339), Human metapneumovirus (3696)			Epstein-Barr virus
P170	54	Female	Leukemia	Peripheral blood	Yes	Yes	Infection					Epstein-Barr virus
P171	54	Female	Leukemia	Peripheral blood	Yes	No	Non-infection
P172	52	Female	Leukemia	Peripheral blood	Yes	Yes	Infection	Klebsiella pneumoniae (G-, 2592), Pseudomonas aeruginosa (G-, 127)
P173	52	Female	Leukemia	Peripheral blood	Yes	Yes	Infection		Human alphaherpesvirus 1 (1404)
P174	66	Male	Leukemia	Peripheral blood	Yes	No	Non-infection
P175	74	Female	Lymphoma	Peripheral blood	Yes	No	Non-infection
P176	28	Male	Lymphoma	Sputum	No	Yes	Infection		Human betaherpesvirus 6 (11840), Human betaherpesvirus 7 (10)
P177	28	Male	Lymphoma	Peripheral blood	No	Yes	Infection		Human betaherpesvirus 6 (6606)
P178	65	Female	Leukemia	Peripheral blood	Yes	No	Infection
P179	65	Female	Leukemia	Peripheral blood	Yes	No	Infection	Mycobacterium chelonae (G+, 21)
P180	65	Female	Leukemia	Peripheral blood	Yes	No	Infection		Human betaherpesvirus 5(CMV, 142)			CMV
P181	67	Female	Leukemia	Peripheral blood	Yes	Yes	Infection		Epstein-Barr virus (186)、Human betaherpesvirus 5(CMV,126)			Epstein-Barr virus, CMV
P182	66	Female	Leukemia	Sputum	Yes	Yes	Non-infection	Enterococcus faecium (G+, 2783), Stenotrophomonas maltophilia (G-, 586)	Epstein-Barr virus (81421)、Influenza A virus(H1N1) (3)	Candida albicans (5)
P183	66	Female	Leukemia	Sputum	Yes	No	Infection	Enterococcus faecium (G+, 249)	Influenza A virus(H1N1) (33150),Epstein-Barr virus (28)	Candida albicans (217), Aspergillus niger (4), Aspergillus flavus (1)
P184	66	Female	Leukemia	Peripheral blood	Yes	No	Infection		Epstein-Barr virus (2)	Aspergillus flavus (24)
P185	66	Female	Myelodysplastic syndromes	Sputum	Yes	No	Infection		Severe acute respiratory syndrome coronavirus 2 (2437749)	Aspergillus flavus (47)
P186	20	Male	Lymphoma	Peripheral blood	Yes	No	Non-infection
P187	62	Male	Multiple myeloma	Cerebrospinal fluid	No	Yes	Non-infection		Human alphaherpesvirus 1 (40)
P188	54	Male	Myelodysplastic syndromes	Peripheral blood	Yes	No	Infection	Streptococcus pneumoniae (G+, 1709), Pseudomonas aeruginosa (G-, 69)	Human alphaherpesvirus 1(258)、Human betaherpesvirus 5(CMV, 52)			Aeromonas veronii, CMV
P189	29	Male	Leukemia	Sputum	No	Yes	Infection		Influenza A virus(H1N1) (56)			Influenza A virus(H1N1)
P190	78	Male	Lymphoma	Parapneumonic effusions	Yes	No	Non-infection			Candida albicans (5)
P191	78	Male	Lymphoma	Parapneumonic effusions	Yes	No	Non-infection
P192	78	Male	Lymphoma	Sputum	Yes	No	Infection		Human betaherpesvirus 7 (3)
P193	53	Female	Lymphoma	Sputum	Yes	Yes	Infection	Streptococcus pneumoniae (G+, 99), Klebsiella pneumoniae (G-,52)	Human parainfluenza virus 3 (840)、Severe acute respiratory syndrome coronavirus 2 (8)
P194	53	Female	Lymphoma	Peripheral blood	Yes	No	Infection
P195	60	Male	Lymphoma	BALF	Yes	Yes	Infection	Klebsiella pneumoniae(G-, 24405), Pseudomonas aeruginosa (G-, 2327), Enterococcus faecium (G+, 2003)	Human alphaherpesvirus 1(1406)、Epstein-Barr virus (1223) 、Human betaherpesvirus 5 (CMV, 414)、Human coronavirus OC43（124）	Candida glabrata (200)
P196	60	Male	Lymphoma	Peripheral blood	Yes	No	Infection		Coxsackievirus A (21)
P197	58	Female	Myelodysplastic syndromes	Peripheral blood	Yes	No	Infection	Klebsiella pneumoniae (G-, 17)		Aspergillus niger (6)		Streptococcus Vestibularis
P198	31	Female	Leukemia	Sputum	Yes	No	Non-infection
P199	63	Female	Multiple myeloma	Peripheral blood	Yes	Yes	Infection	Staphylococcus aureus (G+, 11)	Epstein-Barr virus (53)
P200	63	Female	Multiple myeloma	Peripheral blood	Yes	No	Infection
P201	54	Male	Leukemia	Peripheral blood	Yes	No	Non-infection		Human betaherpesvirus 6 (1501)
P202	54	Male	Leukemia	Peripheral blood	Yes	No	Infection		Human betaherpesvirus 6 (17689)			Escherichia coli
P203	54	Male	Leukemia	Sputum	Yes	No	Infection	Staphylococcus haemolyticus (G+, 9308), Enterococcus faecium (G+, 1871), Klebsiella pneumoniae (G-, 1092)	Epstein-Barr virus (5840), Human betaherpesvirus 6 (554), Human betaherpesvirus 7 (210), Severe acute respiratory syndrome coronavirus 2 (190)		Ureaplasma urealyticm (68), Mycoplasma hominis (14), Ureaplasma parvum (10)
P204	54	Male	Leukemia	Sputum	Yes	No	Non-infection	Stenotrophomonas maltophilia (G-, 301), Staphylococcus haemolyticus (G+, 301)	Severe acute respiratory syndrome coronavirus 2 (27313), Epstein-Barr virus, (1297)Human betaherpesvirus 6 (153)、	Candida albicans (6)	Ureaplasma urealyticm (26)
P205	33	Male	Leukemia	Peripheral blood	Yes	No	Non-infection			Aspergillus flavus (9)
P206	44	Male	Myelodysplastic syndromes	Peripheral blood	Yes	No	Infection
P207	63	Female	Myelodysplastic syndromes	Peripheral blood	Yes	Yes	Infection					Legionella pneumophila
P208	65	Male	Leukemia	Peripheral blood	Yes	No	Infection		Human betaherpesvirus 5(CMV, 74414)
P209	32	Male	Leukemia	Sputum	Yes	No	Infection		Severe acute respiratory syndrome coronavirus 2 (2763)
